# Supplementary material for: Iron Chelation Reduces Intracellular Hydroxyl Radicals in Normal Human Dermal Fibroblasts Independently of Aging
Source: Antioxidants (Basel). 2025 Nov 28;14(12):1437. doi: 10.3390/antiox14121437 (PMC12729569; doi:10.3390/antiox14121437)
Supplement: Supplementary file 1 [file antioxidants-14-01437-s001.zip]

Archive with 1 entries (1 files):
- antioxidants-3922718-supplementary.pdf
